# Supplementary material for: Stimulus-Responsive, Gelatin-Containing Supramolecular Nanofibers as Switchable 3D Microenvironments for Cells
Source: Polymers (Basel). 2022 Oct 19;14(20):4407. doi: 10.3390/polym14204407 (PMC9607093; doi:10.3390/polym14204407)
Supplement: Supplementary file 1 [file polymers-14-04407-s001.zip]

Archive with 1 entries (1 files):
- polymers-1976274-SI.pdf
